# Supplementary material for: Ophiopogon japonicus Root Extract Attenuates Obesity-Induced Muscle Atrophy Through Regulation of the PI3K-AKT-mTOR/FoxO3a Signaling Pathway and Lipid Metabolism in Mice and C2C12 Myotubes
Source: Nutrients. 2025 Dec 17;17(24):3946. doi: 10.3390/nu17243946 (PMC12736110; doi:10.3390/nu17243946)
Supplement: Supplementary file 1 [file nutrients-17-03946-s001.zip]

Archive with 1 entries (1 files):
- nutrients-4021360-supplementary.pdf
